# Supplementary material for: Novel Susceptibility Locus at 22q11 for Diabetic Nephropathy in Type 1 Diabetes
Source: PLoS One. 2011 Sep 1;6(9):e24053. doi: 10.1371/journal.pone.0024053 (PMC3164698; doi:10.1371/journal.pone.0024053)
Supplement: Table S2 — List of participating centers and people involved. (XLS) [file pone.0024053.s002.xls]

## Sheet: Sheet1
Table S2 List of participating centers and people involved.
Anjalankoski Health Center	S.Koivula, T.Uggeldahl
Central Finland Central Hospital, Jyväskylä	T.Forslund, A.Halonen, A.Koistinen, P.Koskiaho,M.Laukkanen, J.Saltevo, M.Tiihonen
Central Hospital of Åland Islands, Mariehamn	M.Forsen, H.Granlund, A.-C.Jonsson, B.Nyroos
Central Hospital of Kanta-Häme, Hämeenlinna	P.Kinnunen, A.Orvola, T.Salonen, A.Vähänen
Central Hospital of Kymenlaakso, Kotka	R.Paldanius, M.Riihelä, L.Ryysy
Central Hospital of Länsi-Pohja, Kemi	H.Laukkanen, P.Nyländen, A.Sademies
Central Ostrobothnian Hospital District, Kokkola	S.Anderson, B.Asplund, U.Byskata, P.Liedes, M.Kuusela, T.Virkkala
City of Espoo Health Center:	A.Lyytinen, A.Nikkola, M.Niska, E.Oukko-Ruponen, E.Ritola, H.Saarinen, T.Virtanen,
City of Helsinki Health Center	J.Haaga, H.Kari, A.Kaprio, J.Kärkkäinen, P.Kääriäinen, A-L.Pietiläinen, B.Rantaeskola, T.Simonen
City of Hyvinkää Health Center	S.Klemetti, T.Nyandoto, E.Rontu, S.Satuli-Autere
City of Vantaa Health Center	R.Ahonen, A.Airas, M.Erola, M.Ivaska-Suomela, E.Jatkola, A.Jauhiainen, J.Laakso, M.Laine, R.Lönnblad, A.Malm, J.Mäkelä, T. Pellonpää, R.Puranen, E.Rautamo, T K.Rautavaara, R.Toivonen, H.Virtanen
Heinola Health Center	P.Hentunen, J.Lagerstam
Helsinki University Central Hospital, Department of Medicine, Division of Nephrology	A.Ahola, M.Feodoroff, D.Gordin, V.Harjutsalo, O.Heikkilä, K.Hietala,L.Salovaara, J.Kytö, V-P.Mäkinen, K.Pettersson-Fernholm, M.Rosengård-Bärlund, A.Sandelin, A.Soro-Paavonen, M.Saraheimo, L.Thorn, N.Tolonen, J.Tuomikangas, J.Wadén
Herttoniemi Hospital, Helsinki	V.Sipilä
Hospital of Lounais-Häme, Forssa	T.Kalliomäki, J.Koskelainen, R.Nikkanen,N.Savolainen, H.Sulonen, E.Valtonen
Iisalmi Hospital	E.Toivanen
Jokilaakso Hospital, Jämsä	A.Parta, I.Pirttiniemi
Jorvi Hospital, Helsinki University Central Hospital	S.Aranko, S.Ervasti, R.Kauppinen-Mäkelin,A.Kuusisto, T.Leppälä, K.Nikkilä, L.Pekkonen
Jyväskylä Health Center, Kyllö	K.Nuorva, M.Tiihonen
Kainuu Central Hospital, Kajaani	S.Jokelainen, P.Kemppainen, A-M.Mankinen,M.Sankari
Kerava Health Center	H.Stuckey, P.Suominen
Kirkkonummi Health Center	A.Lappalainen, M.Liimatainen, J.Santaholma
Kivelä Hospital, Helsinki	A.Aimolahti, E.Huovinen
Koskela Hospital, Helsinki	V.Ilkka, M.Lehtimäki
Kotka Health Center	E.Pälikkö-Kontinen, A.Vanhanen
Kouvola Health Center	E.Koskinen, T.Siitonen
Kuopio University Hospital	E.Huttunen, R.Ikäheimo, P.Karhapää, P.Kekäläinen, M.Laakso, T.Lakka, E.Lampainen, L.Moilanen, L.Niskanen, U.Tuovinen, I.Vauhkonen, E.Voutilainen
Kuusamo Health Center	T.Kääriäinen, E.Isopoussu
Kuusankoski Hospital	E.Kilkki, I.Koskinen, L.Riihelä
Laakso Hospital, Helsinki	T.Meriläinen, P.Poukka, R.Savolainen, N.Uhlenius
Lahti City Hospital	A.Mäkelä, M.Tanner
Lapland Central Hospital, Rovaniemi	L.Hyvärinen, S.Severinkangas, T.Tulokas
Lappeenranta Health Center	P.Linkola, I.Pulli
Lohja Hospital	T.Granlund, M.Saari, T.Salonen
Loimaa Health Center	A.Mäkelä, P.Eloranta
Länsi-Uusimaa Hospital, Tammisaari	I.-M.Jousmaa, J.Rinne
Malmi Hospital, Helsinki	H.Lanki, S.Moilanen, M.Tilly-Kiesi
Mikkeli Central Hospital	A.Gynther, R.Manninen, P.Nironen, M.Salminen,T.Vänttinen
Mänttä Regional Hospital	I.Pirttiniemi, A-M.Hänninen
North Karelian Hospital, Joensuu	U-M.Henttula, P.Kekäläinen, M.Pietarinen,A.Rissanen, M.Voutilainen
Nurmijärvi Health Center	A.Burgos, K.Urtamo
Oulaskangas Hospital, Oulainen	E.Jokelainen, P.-L.Jylkkä, E.Kaarlela, J.Vuolaspuro
Oulu Health Center	L.Hiltunen, R.Häkkinen, S.Keinänen-Kiukaanniemi
Oulu University Hospital	R.Ikäheimo
Päijät-Häme Central Hospital	H.Haapamäki, A.Helanterä, S.Hämäläinen,V.Ilvesmäki, H.Miettinen
Palokka Health Center	P.Sopanen, L.Welling
Pietarsaari Hospital	M-L.Holmbäck, B.Isomaa, L.Sarelin
Pori City Hospital	P.Ahonen, P.Merensalo, K.Sävelä
Porvoo Hospital	M.Kallio, B.Rask, S.Rämö
Pieksämäki Hospital	V.Javtsenko, M.Tamminen
Raahe Hospital	A.Holma, M.Honkala, A.Tuomivaara, R.Vainionpää
Rauma Hospital	K.Laine, K.Saarinen, T.Salminen
Riihimäki Hospital	P.Aalto, E.Immonen, L.Juurinen
Salo Hospital	A.Alanko, J.Lapinleimu, P.Rautio, M.Virtanen
Satakunta Central Hospital, Pori	M.Asola, M.Juhola, P.Kunelius, M.-L.Lahdenmäki,P.Pääkkönen, M.Rautavirta
Savonlinna Central Hospital	T.Pulli, P.Sallinen, M.Taskinen, E.Tolvanen,H.Valtonen, A.Vartia
Seinäjoki Central Hospital	E.Korpi-Hyövälti, T.Latvala, E.Leijala
South Karelia Central Hospital, Lappeenranta	T.Ensala, E.Hussi, R.Härkönen, U.Nyholm, J.Toivanen
Tampere Health Center	A.Vaden, P.Alarotu, E.Kujansuu, H.Kirkkopelto-Jokinen, M.Helin, S.Gummerus, L.Calonius, T.Niskanen, T.Kaitala, T.Vatanen
Tampere University Hospital	I.Ala-Houhala, T.Kuningas, P.Lampinen, M.Määttä,H.Oksala, T.Oksanen, K.Salonen, H.Tauriainen,S.Tulokas
Tiirismaa Health Center, Hollola	T.Kivelä, L.Petlin, L.Savolainen
Turku Health Center	I.Hämäläinen, H.Virtamo, M.Vähätalo
Turku University Central Hospital	K.Breitholz, R.Eskola, K.Metsärinne, U.Pietilä,P.Saarinen, R.Tuominen, S.Äyräpää
Vaajakoski Health Center	K.Mäkinen, P.Sopanen
Valkeakoski Regional Hospital	S.Ojanen, E.Valtonen, H.Ylönen, M.Rautiainen,T.Immonen
Vammala Regional Hospital	I.Isomäki, R.Kroneld, M.Tapiolinna-Mäkelä
Vasa Central Hospital	S.Bergkulla, U.Hautamäki, V.-A.Myllyniemi, I.Rusk
The GENESIS France Belgium Scientific committee	P.J.Lefebvre (chairman), M.Marre (principal investigator), F. Alhenc-Gelas, B.Bauduceau, B.Dussol, Y.Gallois, S.Hadjadj, P.Passa, M.Rodier, V.Rigalleau
Amiens	A. Dubreuil, S. Arlot
Angers Coordinating Center	B. Bouhanick, G. Guilloteau, S. Hajdadj, M.Marre
Association Française des Diabétiques, Bordeaux-Pessac	H. Gin, V.Rigalleau
Corbeil Essones	G. Charpentier, I. Petit, J.P. Riveline
Grenoble	S. Halimi
Liège	P.J.Lefebre, A.J. Scheen, L.Weekers
Lille	P. Fontaine, G. Prevot
Lyon-Antiquaille	F. Berthezene [deceased], F. Bonnet, S. Marsot
Lyon E-Herriot	C. Thivolet
Marseilles	P. Vague, M.F. Jannot
Nantes	B. Charbonnel, L. Chaillous
Nimes-Montpellier	M.Rodier
Paris-Bichat	M.M., E. Larger, A.B.
Paris-Hotel Dieu	G. Slama, J.L. Selam, A. Sola
Paris-Saint Louis	P.Passa, C. Chenu
Poitiers	R.Marechaud, F. Torremocha, S.H.
Saint Brieuc	C. Colmar-Montiel
Saint Mandé	B.Bauduceau, H. Mayaudon
Strasbourg	M.P. Arpin-Bott
Nancy-Toul	P. Drouin [deceased], P. Mattei, B. Guerci
Toulouse	J.P. Tauber [deceased], H. Hanaire-Broutin, S. Gronier
Valenciennes	O. Verier-Mine
Amiens	A. Fournier, J.M. Achard
Grenoble	D. Cordonnier
Lyon-E Herriot	M. Laville, J.P. Fauvel
Montauban	P. Giraud
Nancy-Vandoeuvre	M. Kessler, E. Renoult
Paris-Necker	J.P. Grunfeld
Poitiers	G. Touchard, F. Bridoux
J. Chanard, J.P. Melin	J. Chanard, J.P. Melin
Saint Brieuc	C. Charasse
